# Supplementary material for: Molecular Mechanisms and Molecular Subtype-Specific Responses to Paclitaxel in Breast Cancer Cells
Source: Molecules. 2026 Jul 11;31(14):2431. doi: 10.3390/molecules31142431 (PMC13414311; doi:10.3390/molecules31142431)
Supplement: Supplementary file 1 [file molecules-31-02431-s001.zip]

Archive with 1 entries (1 files):
- molecules-4375601-supplementary.pdf
